# Supplementary material for: The structure of Brazilian Amazonian gut microbiomes in the process of urbanisation
Source: NPJ Biofilms Microbiomes. 2021 Aug 5;7:65. doi: 10.1038/s41522-021-00237-0 (PMC8342711; doi:10.1038/s41522-021-00237-0)
Supplement: Supplementary file 3 — Supplementary Data 1 [file 41522_2021_237_MOESM3_ESM.xls]

## Sheet: Table1
SampleID	ObservedSpec	Shannon	Chao1	Chao1SE	Simpson
XIK076	487	5.72763	521.597	11.2805	0.995667
AMI03	411	5.50159	431.523	8.36621	0.994083
AMI123	588	5.89182	653.554	17.2697	0.99608
AMI163	571	5.83883	616.143	13.3051	0.995562
AMI172	283	5.18831	284.037	1.30098	0.991927
AMI27	586	5.86652	699.242	27.4124	0.995929
AMI28	576	5.87116	623.118	13.1419	0.995954
AMI31	583	5.8301	615.015	10.4957	0.99433
AMI32	350	5.35308	362.794	6.32846	0.993409
AMI37	458	5.67045	480.575	9.13989	0.995123
AMI39	741	6.04078	968.647	41.169	0.996582
AMI41	617	5.89581	698.136	19.4004	0.995924
AMI45	397	5.3927	415.333	7.41622	0.99339
AMI51	524	5.68313	571.181	13.2235	0.995113
AMI53	438	5.54867	467.5	10.1373	0.994629
AMI58	385	5.37914	400.918	6.85391	0.99326
AMI98	494	5.74353	528.535	12.2464	0.995562
ATR187	379	5.31329	388.398	4.41677	0.992892
BEL01	450	5.60104	488.121	12.2808	0.994936
BEL02	527	5.77093	557.071	9.56703	0.995696
BEL04	383	5.3649	413.447	10.9415	0.993196
BEL05	626	5.86891	710.307	19.3049	0.995781
BEL06	552	5.78778	611.068	15.9888	0.995623
BEL07	517	5.68964	574.214	15.8251	0.995207
BEL08	469	5.35752	523.469	15.5911	0.990603
BEL09	895	6.36981	1102.36	35.977	0.997707
BEL10	550	5.78609	607.676	15.8655	0.995467
BEL11	416	5.61548	430.957	6.6186	0.995075
BEL13	415	5.40936	460.217	14.7136	0.992989
BEL15	437	5.47825	461.07	9.41974	0.991857
BEL16	319	5.15341	329.678	5.06067	0.991581
BEL17	530	5.76199	599.3	18.2468	0.995617
BEL18	570	5.88044	609.145	12.0414	0.995642
BEL22	416	5.63817	442.464	11.1495	0.995318
BEL30	475	5.67532	521.887	14.6016	0.995191
SUR007	363	5.27324	382.588	8.5545	0.992066
SUR026	375	5.39704	413.278	13.8042	0.993846
SUR036	454	5.54746	503.7	15.4681	0.994408
SUR064	418	5.51779	453.838	13.0518	0.994238
SUR069	509	5.73953	598	24.8416	0.995499
SUR080	432	5.52056	475.5	14.9926	0.994144
SUR089	277	4.96405	288.207	5.95725	0.98956
SUR094	457	5.63267	496	12.6394	0.995104
SUR106	631	5.95542	705.077	18.6725	0.996312
SUR119	300	4.95148	351.13	19.4347	0.98875
SUR140	311	5.26132	312.737	1.70676	0.993022
SUR141	711	6.14154	790.784	19.1593	0.996948
SUR146	585	5.86903	642.558	15.1489	0.996055
SUR207	436	5.52468	454.429	7.58716	0.994099
SUR231	508	5.58048	542.263	11.4123	0.993173
SUR255	684	6.08005	792.989	24.2228	0.996929
SUR259	589	5.82655	659.484	17.2524	0.99573
SUR260	704	6.09641	771.512	17.1208	0.996531
SUR262	680	5.78557	789.879	23.6458	0.993781
SUR267	504	5.40884	557.559	15.7036	0.990892
SUR269	422	5.5597	445.5	9.0426	0.994794
SUR274	532	5.76285	591.812	16.713	0.995552
SUR275	396	5.53388	415.556	9.00023	0.994559
XIK074	471	5.62339	522	16.1033	0.994576
XIK077	442	5.57368	487.385	15.3783	0.99464
XIK081	361	5.44119	373.917	6.29858	0.994185
XIK089	684	5.98708	757.598	17.2361	0.996014
XIK106	435	5.27478	474.529	12.9916	0.98914
XIK107	598	5.92179	655.214	15.8251	0.996234
XIK112	662	5.79514	810.545	29.7546	0.994597
XIK113	640	5.88309	720.279	18.2111	0.995844
XIK118	671	5.93682	827.447	31.4099	0.996147
XIK119	641	5.90893	753.286	25.6686	0.995602
XIK120	546	5.78705	597	14.5425	0.995575
XIK121	764	6.17584	895.789	26.4718	0.997139
XIK122	785	6.10172	916.624	25.9698	0.996233
XIK124	576	5.8504	638.08	16.5337	0.995939
XIK126	524	5.72916	575.739	14.7461	0.995382
XIK128	632	5.937	672.371	11.4492	0.995982
XIK135	612	5.81564	712.683	23.2289	0.995239
XIK136	444	5.66445	481.347	12.5785	0.995496
XIK147	477	5.64499	526.154	15.1935	0.995046
XIK154	468	5.61382	504.365	12.1667	0.994634
XIK155	652	5.82059	740.263	20.2723	0.994062
ZAR115	822	6.24939	966.378	27.272	0.997276
AMI13	479	5.50336	566	21.0664	0.994086
AMI165	314	5.3974	328	7.07345	0.994511
AMI173	195	4.83394	198.12	2.59674	0.990156
AMI36	333	5.31317	368.636	13.3711	0.993544
ANI47	268	5.14032	279.607	6.14887	0.992633
ANI59	344	5.49188	368.231	10.6325	0.995027
ANI76	131	4.49264	131.067	0.294796	0.986715
ANI81	188	4.76419	188	0.0207779	0.98846
ANI92	217	5.02205	219.046	2.02267	0.992054
ARA54	297	5.24113	316.375	9.18822	0.99277
BEL033	562	5.58214	656.798	21.4396	0.992856
LAC01	340	5.19266	360.019	7.88362	0.99186
LAC02	502	5.515	603.392	23.9895	0.993846
LAC03	486	5.45837	570	20.7926	0.993498
LAC04	277	5.05749	284.667	4.48161	0.990902
LAC05	491	5.61286	585.322	24.1138	0.994942
LAC06	450	5.45167	529.839	20.9412	0.993956
LAC07	265	4.91911	268.255	2.44361	0.989563
LAC08	450	5.47079	503.644	14.9441	0.994066
LAC09	363	5.23301	401.294	12.6923	0.992196
LAC10	560	5.59659	677.303	25.542	0.99371
LAC11	434	5.41101	459.366	8.56343	0.993514
LAC12	252	4.94642	253.719	1.72983	0.99013
SUR073	323	5.3836	358.062	16.0036	0.994236
SUR074	173	4.70784	173.286	0.632818	0.988124
SUR117	376	5.50374	413.121	13.7878	0.994842
SUR128	185	4.82813	185.714	1.07183	0.99005
SUR254	411	5.36127	439.8	9.65113	0.992956
SUR264	244	5.0791	251.773	4.88129	0.992164
SUR273	172	4.72857	172.4	0.792203	0.988865
ZAR124	252	5.15561	260.261	5.04705	0.993009

## Sheet: Table2
Hypergeometric enrichment test results
	Belém (U)	Tupaiú (R)	Suruí (R)	Xikrin (R)
Belém (U)	-	-	-	-
Tupaiú (R)	0.150258	-	-	-
Suruí (R)	0.497598	0.000851323	-	-
Xikrin (R)	1	0.322378	0.249498	-
Benjamini-Hochberg adjusted p-values
	Belém (U)	Tupaiú (R)	Suruí (R)	Xikrin (R)
Belém (U)	-	-	-	-
Tupaiú (R)	0.300517	-	-	-
Suruí (R)	0.568684	0.00227019	-	-
Xikrin (R)	1	0.429837	0.399197	-

## Sheet: Table3
ANCOM - GENUS LEVEL	W (AMONG POPS SAMPLED IN CURRENT STUDY GROUPS)	detected_0.9	detected_0.8	detected_0.7	detected_0.6
k__Bacteria; p__Bacteroidetes; c__Bacteroidia; o__Bacteroidales; f__[Odoribacteraceae]; g__Butyricimonas; s__	72	TRUE	TRUE	TRUE	TRUE
k__Bacteria; p__Bacteroidetes; c__Bacteroidia; o__Bacteroidales; f__Bacteroidaceae; g__Bacteroides; s__	72	TRUE	TRUE	TRUE	TRUE
k__Bacteria; p__Actinobacteria; c__Actinobacteria; o__Bifidobacteriales; f__Bifidobacteriaceae; g__Bifidobacterium; s__adolescentis	71	TRUE	TRUE	TRUE	TRUE
k__Bacteria; p__Spirochaetes; c__Spirochaetes; o__Spirochaetales; f__Spirochaetaceae; g__Treponema; s__	75	TRUE	TRUE	TRUE	TRUE
k__Bacteria; p__Bacteroidetes; c__Bacteroidia; o__Bacteroidales; f__[Paraprevotellaceae]; g__CF231; s__	70	TRUE	TRUE	TRUE	TRUE
k__Bacteria; p__Proteobacteria; c__Gammaproteobacteria; o__Aeromonadales; f__Succinivibrionaceae; g__Succinivibrio; s__	71	TRUE	TRUE	TRUE	TRUE
k__Bacteria; p__Bacteroidetes; c__Bacteroidia; o__Bacteroidales; f__[Paraprevotellaceae]; g__Paraprevotella; s__	21	FALSE	FALSE	FALSE	FALSE
k__Bacteria; p__Firmicutes; c__Clostridia; o__Clostridiales; f__Lachnospiraceae; g__Coprococcus; s__eutactus	39	FALSE	FALSE	FALSE	FALSE
k__Bacteria; p__Firmicutes; c__Clostridia; o__Clostridiales; f__Peptococcaceae; g__Peptococcus; s__	31	FALSE	FALSE	FALSE	FALSE
k__Bacteria; p__Firmicutes; c__Clostridia; o__Clostridiales; f__Ruminococcaceae; g__; s__	27	FALSE	FALSE	FALSE	FALSE
k__Bacteria; p__Bacteroidetes; c__Bacteroidia; o__Bacteroidales; f__; g__; s__	58	FALSE	FALSE	TRUE	TRUE
k__Bacteria; p__Firmicutes; c__Clostridia; o__Clostridiales; f__Peptococcaceae; g__; s__	24	FALSE	FALSE	FALSE	FALSE
k__Bacteria; p__Firmicutes; c__Clostridia; o__Clostridiales; f__Lachnospiraceae; g__Roseburia; s__	9	FALSE	FALSE	FALSE	FALSE
k__Bacteria; p__Firmicutes; c__Bacilli; o__Turicibacterales; f__Turicibacteraceae; g__Turicibacter; s__	45	FALSE	FALSE	FALSE	FALSE
k__Bacteria; p__Firmicutes; c__Clostridia; o__Clostridiales; f__Clostridiaceae; g__; s__	18	FALSE	FALSE	FALSE	FALSE
k__Bacteria; p__Proteobacteria; c__Deltaproteobacteria; o__Desulfovibrionales; f__Desulfovibrionaceae; g__Desulfovibrio; s__	15	FALSE	FALSE	FALSE	FALSE
k__Bacteria; p__Firmicutes; c__Clostridia; o__Clostridiales; f__Lachnospiraceae; g__Anaerostipes; s__	21	FALSE	FALSE	FALSE	FALSE
k__Bacteria; p__Firmicutes; c__Erysipelotrichi; o__Erysipelotrichales; f__Erysipelotrichaceae; g__; s__	51	FALSE	FALSE	FALSE	TRUE
k__Bacteria; p__Actinobacteria; c__Coriobacteriia; o__Coriobacteriales; f__Coriobacteriaceae; g__; s__	62	FALSE	TRUE	TRUE	TRUE
k__Bacteria; p__Bacteroidetes; c__Bacteroidia; o__Bacteroidales; f__[Paraprevotellaceae]; g__[Prevotella]; s__	33	FALSE	FALSE	FALSE	FALSE
k__Bacteria; p__Firmicutes; c__Clostridia; o__Clostridiales; f__Lachnospiraceae; g__[Ruminococcus]; s__	37	FALSE	FALSE	FALSE	FALSE
k__Bacteria; p__Firmicutes; c__Clostridia; o__Clostridiales; f__Veillonellaceae; g__Anaerovibrio; s__	61	FALSE	TRUE	TRUE	TRUE
k__Bacteria; p__Firmicutes; c__Clostridia; o__Clostridiales; f__Veillonellaceae; g__Phascolarctobacterium; s__	29	FALSE	FALSE	FALSE	FALSE
k__Bacteria; p__Cyanobacteria; c__4C0d-2; o__YS2; f__; g__; s__	60	FALSE	FALSE	TRUE	TRUE
k__Bacteria; p__Firmicutes; c__Clostridia; o__Clostridiales; f__Lachnospiraceae; g__Dorea; s__formicigenerans	33	FALSE	FALSE	FALSE	FALSE
k__Bacteria; p__Firmicutes; c__Erysipelotrichi; o__Erysipelotrichales; f__Erysipelotrichaceae; g__p-75-a5; s__	37	FALSE	FALSE	FALSE	FALSE
k__Bacteria; p__Firmicutes; c__Clostridia; o__Clostridiales; f__Veillonellaceae; g__Veillonella; s__dispar	11	FALSE	FALSE	FALSE	FALSE
k__Bacteria; p__Tenericutes; c__Mollicutes; o__RF39; f__; g__; s__	11	FALSE	FALSE	FALSE	FALSE
k__Bacteria; p__Bacteroidetes; c__Bacteroidia; o__Bacteroidales; f__Prevotellaceae; g__Prevotella; s__copri	50	FALSE	FALSE	FALSE	TRUE
k__Bacteria; p__Bacteroidetes; c__Bacteroidia; o__Bacteroidales; f__[Odoribacteraceae]; g__Odoribacter; s__	46	FALSE	FALSE	FALSE	TRUE
k__Bacteria; p__Tenericutes; c__Mollicutes; o__Anaeroplasmatales; f__Anaeroplasmataceae; g__; s__	29	FALSE	FALSE	FALSE	FALSE
k__Bacteria; p__Bacteroidetes; c__Bacteroidia; o__Bacteroidales; f__Rikenellaceae; g__; s__	55	FALSE	FALSE	TRUE	TRUE
k__Bacteria; p__Firmicutes; c__Erysipelotrichi; o__Erysipelotrichales; f__Erysipelotrichaceae; g__[Eubacterium]; s__biforme	17	FALSE	FALSE	FALSE	FALSE
k__Bacteria; p__Proteobacteria; c__Deltaproteobacteria; o__Desulfovibrionales; f__Desulfovibrionaceae; g__; s__	29	FALSE	FALSE	FALSE	FALSE
k__Bacteria; p__Lentisphaerae; c__[Lentisphaeria]; o__Victivallales; f__Victivallaceae; g__Victivallis; s__vadensis	20	FALSE	FALSE	FALSE	FALSE
k__Bacteria; p__Firmicutes; c__Clostridia; o__Clostridiales; f__Clostridiaceae; g__Clostridium; s__	27	FALSE	FALSE	FALSE	FALSE
k__Bacteria; p__Firmicutes; c__Bacilli; o__Lactobacillales; f__Streptococcaceae; g__Streptococcus; s__	6	FALSE	FALSE	FALSE	FALSE
k__Bacteria; p__Bacteroidetes; c__Bacteroidia; o__Bacteroidales; f__[Paraprevotellaceae]; g__; s__	58	FALSE	FALSE	TRUE	TRUE
k__Bacteria; p__Proteobacteria; c__Deltaproteobacteria; o__Desulfovibrionales; f__Desulfovibrionaceae; g__Bilophila; s__	50	FALSE	FALSE	FALSE	TRUE
k__Bacteria; p__Firmicutes; c__Clostridia; o__Clostridiales; f__Veillonellaceae; g__Dialister; s__	56	FALSE	FALSE	TRUE	TRUE
k__Bacteria; p__Actinobacteria; c__Coriobacteriia; o__Coriobacteriales; f__Coriobacteriaceae; g__Slackia; s__	34	FALSE	FALSE	FALSE	FALSE
k__Bacteria; p__Firmicutes; c__Clostridia; o__Clostridiales; f__Lachnospiraceae; g__Lachnospira; s__	32	FALSE	FALSE	FALSE	FALSE
k__Bacteria; p__Tenericutes; c__RF3; o__ML615J-28; f__; g__; s__	24	FALSE	FALSE	FALSE	FALSE
k__Bacteria; p__Firmicutes; c__Erysipelotrichi; o__Erysipelotrichales; f__Erysipelotrichaceae; g__Catenibacterium; s__	37	FALSE	FALSE	FALSE	FALSE
k__Bacteria; p__Firmicutes; c__Clostridia; o__Clostridiales; f__; g__; s__	32	FALSE	FALSE	FALSE	FALSE
k__Bacteria; p__Bacteroidetes; c__Bacteroidia; o__Bacteroidales; f__Porphyromonadaceae; g__Parabacteroides; s__	61	FALSE	TRUE	TRUE	TRUE
k__Bacteria; p__Firmicutes; c__Clostridia; o__Clostridiales; f__Christensenellaceae; g__; s__	28	FALSE	FALSE	FALSE	FALSE
k__Bacteria; p__Bacteroidetes; c__Bacteroidia; o__Bacteroidales; f__[Barnesiellaceae]; g__; s__	46	FALSE	FALSE	FALSE	TRUE
k__Bacteria; p__Firmicutes; c__Clostridia; o__Clostridiales; f__Clostridiaceae; g__SMB53; s__	15	FALSE	FALSE	FALSE	FALSE
k__Bacteria; p__Actinobacteria; c__Coriobacteriia; o__Coriobacteriales; f__Coriobacteriaceae; g__Collinsella; s__aerofaciens	66	FALSE	TRUE	TRUE	TRUE
k__Bacteria; p__Proteobacteria; c__Alphaproteobacteria; o__RF32; f__; g__; s__	19	FALSE	FALSE	FALSE	FALSE
k__Bacteria; p__Firmicutes; c__Clostridia; o__Clostridiales; f__Ruminococcaceae; g__Ruminococcus; s__callidus	17	FALSE	FALSE	FALSE	FALSE
k__Bacteria; p__Proteobacteria; c__Alphaproteobacteria; o__; f__; g__; s__	54	FALSE	FALSE	TRUE	TRUE
k__Bacteria; p__Firmicutes; c__Clostridia; o__Clostridiales; f__Ruminococcaceae; g__Faecalibacterium; s__prausnitzii	45	FALSE	FALSE	FALSE	FALSE
k__Archaea; p__Euryarchaeota; c__Methanobacteria; o__Methanobacteriales; f__Methanobacteriaceae; g__Methanobrevibacter; s__	20	FALSE	FALSE	FALSE	FALSE
k__Bacteria; p__Verrucomicrobia; c__Opitutae; o__[Cerasicoccales]; f__[Cerasicoccaceae]; g__; s__	15	FALSE	FALSE	FALSE	FALSE
k__Bacteria; p__Firmicutes; c__Clostridia; o__SHA-98; f__; g__; s__	33	FALSE	FALSE	FALSE	FALSE
k__Bacteria; p__Firmicutes; c__Clostridia; o__Clostridiales; f__Veillonellaceae; g__Megasphaera; s__	25	FALSE	FALSE	FALSE	FALSE
k__Bacteria; p__Firmicutes; c__Bacilli; o__Lactobacillales; f__Lactobacillaceae; g__Lactobacillus; s__ruminis	42	FALSE	FALSE	FALSE	FALSE
k__Bacteria; p__Verrucomicrobia; c__Verrucomicrobiae; o__Verrucomicrobiales; f__Verrucomicrobiaceae; g__Akkermansia; s__muciniphila	30	FALSE	FALSE	FALSE	FALSE
k__Bacteria; p__Lentisphaerae; c__[Lentisphaeria]; o__Z20; f__R4-45B; g__; s__	48	FALSE	FALSE	FALSE	TRUE
k__Bacteria; p__Bacteroidetes; c__Bacteroidia; o__Bacteroidales; f__S24-7; g__; s__	59	FALSE	FALSE	TRUE	TRUE
k__Bacteria; p__Lentisphaerae; c__[Lentisphaeria]; o__Victivallales; f__Victivallaceae; g__; s__	4	FALSE	FALSE	FALSE	FALSE
k__Bacteria; p__Proteobacteria; c__Betaproteobacteria; o__Burkholderiales; f__Oxalobacteraceae; g__Oxalobacter; s__formigenes	26	FALSE	FALSE	FALSE	FALSE
k__Bacteria; p__Firmicutes; c__Clostridia; o__Clostridiales; f__Lachnospiraceae; g__Blautia; s__	21	FALSE	FALSE	FALSE	FALSE
k__Bacteria; p__Firmicutes; c__Clostridia; o__Clostridiales; f__Ruminococcaceae; g__Oscillospira; s__	26	FALSE	FALSE	FALSE	FALSE
k__Bacteria; p__Firmicutes; c__Clostridia; o__Clostridiales; f__[Mogibacteriaceae]; g__; s__	36	FALSE	FALSE	FALSE	FALSE
k__Bacteria; p__Proteobacteria; c__Betaproteobacteria; o__Burkholderiales; f__Alcaligenaceae; g__Sutterella; s__	11	FALSE	FALSE	FALSE	FALSE
k__Bacteria; p__Elusimicrobia; c__Elusimicrobia; o__Elusimicrobiales; f__Elusimicrobiaceae; g__; s__	35	FALSE	FALSE	FALSE	FALSE
k__Bacteria; p__Firmicutes; c__Clostridia; o__Clostridiales; f__Lachnospiraceae; g__Butyrivibrio; s__	32	FALSE	FALSE	FALSE	FALSE
k__Bacteria; p__Proteobacteria; c__Gammaproteobacteria; o__Pasteurellales; f__Pasteurellaceae; g__Haemophilus; s__	14	FALSE	FALSE	FALSE	FALSE
k__Bacteria; p__Firmicutes; c__Clostridia; o__Clostridiales; f__Lachnospiraceae; g__Lachnobacterium; s__	17	FALSE	FALSE	FALSE	FALSE
k__Bacteria; p__Firmicutes; c__Clostridia; o__Clostridiales; f__Veillonellaceae; g__Mitsuokella; s__	38	FALSE	FALSE	FALSE	FALSE
k__Bacteria; p__Proteobacteria; c__Gammaproteobacteria; o__Enterobacteriales; f__Enterobacteriaceae; g__; s__	35	FALSE	FALSE	FALSE	FALSE
k__Bacteria; p__Proteobacteria; c__Epsilonproteobacteria; o__Campylobacterales; f__Campylobacteraceae; g__Campylobacter; s__	35	FALSE	FALSE	FALSE	FALSE
k__Bacteria; p__Firmicutes; c__Erysipelotrichi; o__Erysipelotrichales; f__Erysipelotrichaceae; g__Bulleidia; s__p-1630-c5	18	FALSE	FALSE	FALSE	FALSE
k__Bacteria; p__Firmicutes; c__Clostridia; o__Clostridiales; f__Lachnospiraceae; g__; s__	35	FALSE	FALSE	FALSE	FALSE

## Sheet: Table4
ANCOM - FAMILY LEVEL	W (AMONG POPS SAMPLED IN CURRENT STUDY GROUPS)	detected_0.9	detected_0.8	detected_0.7	detected_0.6
k__Bacteria; p__Bacteroidetes; c__Bacteroidia; o__Bacteroidales; f__S24-7; g__; s__	25	TRUE	TRUE	TRUE	TRUE
k__Bacteria; p__Firmicutes; c__Clostridia; o__Clostridiales; f__[Mogibacteriaceae]; g__; s__	9	FALSE	FALSE	FALSE	FALSE
k__Bacteria; p__Bacteroidetes; c__Bacteroidia; o__Bacteroidales; f__Rikenellaceae; g__; s__	16	FALSE	FALSE	FALSE	FALSE
k__Bacteria; p__Firmicutes; c__Clostridia; o__Clostridiales; f__Lachnospiraceae; g__Roseburia; s__faecis	15	FALSE	FALSE	FALSE	FALSE
k__Bacteria; p__Proteobacteria; c__Deltaproteobacteria; o__Desulfovibrionales; f__Desulfovibrionaceae; g__Desulfovibrio; s__	12	FALSE	FALSE	FALSE	FALSE
k__Bacteria; p__Bacteroidetes; c__Bacteroidia; o__Bacteroidales; f__Porphyromonadaceae; g__Parabacteroides; s__	8	FALSE	FALSE	FALSE	FALSE
k__Bacteria; p__Actinobacteria; c__Coriobacteriia; o__Coriobacteriales; f__Coriobacteriaceae; g__Collinsella; s__aerofaciens	20	FALSE	FALSE	TRUE	TRUE
k__Bacteria; p__Proteobacteria; c__Gammaproteobacteria; o__Enterobacteriales; f__Enterobacteriaceae; g__Escherichia; s__coli	20	FALSE	FALSE	TRUE	TRUE
k__Bacteria; p__Firmicutes; c__Erysipelotrichi; o__Erysipelotrichales; f__Erysipelotrichaceae	16	FALSE	FALSE	FALSE	FALSE
k__Bacteria; p__Actinobacteria; c__Actinobacteria; o__Bifidobacteriales; f__Bifidobacteriaceae; g__Bifidobacterium; s__adolescentis	24	FALSE	TRUE	TRUE	TRUE
k__Bacteria; p__Proteobacteria; c__Betaproteobacteria; o__Burkholderiales; f__Alcaligenaceae; g__Sutterella; s__	19	FALSE	FALSE	TRUE	TRUE
k__Bacteria; p__Proteobacteria; c__Gammaproteobacteria; o__Pasteurellales; f__Pasteurellaceae; g__Haemophilus; s__parainfluenzae	11	FALSE	FALSE	FALSE	FALSE
k__Bacteria; p__Verrucomicrobia; c__Opitutae; o__[Cerasicoccales]; f__[Cerasicoccaceae]; g__; s__	12	FALSE	FALSE	FALSE	FALSE
k__Bacteria; p__Firmicutes; c__Clostridia; o__Clostridiales; f__Clostridiaceae; g__Clostridium; s__celatum	5	FALSE	FALSE	FALSE	FALSE
k__Bacteria; p__Elusimicrobia; c__Elusimicrobia; o__Elusimicrobiales; f__Elusimicrobiaceae; g__; s__	8	FALSE	FALSE	FALSE	FALSE
k__Bacteria; p__Spirochaetes; c__Spirochaetes; o__Spirochaetales; f__Spirochaetaceae; g__Treponema; s__	26	TRUE	TRUE	TRUE	TRUE
k__Bacteria; p__Proteobacteria; c__Gammaproteobacteria; o__Aeromonadales; f__Succinivibrionaceae; g__Succinivibrio; s__	25	TRUE	TRUE	TRUE	TRUE
k__Bacteria; p__Firmicutes; c__Bacilli; o__Lactobacillales; f__Lactobacillaceae; g__Lactobacillus; s__ruminis	18	FALSE	FALSE	FALSE	TRUE
k__Bacteria; p__Firmicutes; c__Clostridia; o__Clostridiales; f__Ruminococcaceae; g__Faecalibacterium; s__prausnitzii	15	FALSE	FALSE	FALSE	FALSE
k__Bacteria; p__Firmicutes; c__Clostridia; o__Clostridiales; f__Veillonellaceae; g__Dialister; s__	18	FALSE	FALSE	FALSE	TRUE
k__Bacteria; p__Bacteroidetes; c__Bacteroidia; o__Bacteroidales; f__Prevotellaceae; g__Prevotella; s__copri	18	FALSE	FALSE	FALSE	TRUE
k__Bacteria; p__Firmicutes; c__Clostridia; o__Clostridiales; f__Christensenellaceae; g__; s__	7	FALSE	FALSE	FALSE	FALSE
k__Bacteria; p__Bacteroidetes; c__Bacteroidia; o__Bacteroidales; f__[Paraprevotellaceae]; g__CF231; s__	21	FALSE	FALSE	TRUE	TRUE
k__Bacteria; p__Bacteroidetes; c__Bacteroidia; o__Bacteroidales; f__Bacteroidaceae; g__Bacteroides; s__uniformis	23	FALSE	TRUE	TRUE	TRUE
k__Bacteria; p__Lentisphaerae; c__[Lentisphaeria]; o__Victivallales; f__Victivallaceae; g__; s__	8	FALSE	FALSE	FALSE	FALSE
k__Bacteria; p__Bacteroidetes; c__Bacteroidia; o__Bacteroidales; f__[Odoribacteraceae]; g__Odoribacter; s__	12	FALSE	FALSE	FALSE	FALSE
k__Bacteria; p__Firmicutes; c__Bacilli; o__Lactobacillales; f__Streptococcaceae; g__Streptococcus; s__	10	FALSE	FALSE	FALSE	FALSE
k__Bacteria; p__Verrucomicrobia; c__Verruco-5; o__WCHB1-41; f__RFP12; g__; s__	21	FALSE	FALSE	TRUE	TRUE

## Sheet: Table5
ANCOM - ORDER LEVEL	W (AMONG POPS SAMPLED IN CURRENT STUDY GROUPS)	detected_0.9	detected_0.8	detected_0.7	detected_0.6
k__Bacteria; p__Proteobacteria; c__Deltaproteobacteria; o__Desulfovibrionales; f__Desulfovibrionaceae; g__Desulfovibrio; s__	6	FALSE	FALSE	FALSE	FALSE
k__Bacteria; p__Actinobacteria; c__Coriobacteriia; o__Coriobacteriales; f__Coriobacteriaceae; g__Collinsella; s__aerofaciens	12	FALSE	FALSE	TRUE	TRUE
k__Bacteria; p__Proteobacteria; c__Gammaproteobacteria; o__Enterobacteriales; f__Enterobacteriaceae; g__Escherichia; s__coli	15	FALSE	TRUE	TRUE	TRUE
k__Bacteria; p__Firmicutes; c__Erysipelotrichi; o__Erysipelotrichales; f__Erysipelotrichaceae	7	FALSE	FALSE	FALSE	FALSE
k__Bacteria; p__Actinobacteria; c__Actinobacteria; o__Bifidobacteriales; f__Bifidobacteriaceae; g__Bifidobacterium; s__adolescentis	16	TRUE	TRUE	TRUE	TRUE
k__Bacteria; p__Proteobacteria; c__Betaproteobacteria; o__Burkholderiales; f__Alcaligenaceae; g__Sutterella; s__	12	FALSE	FALSE	TRUE	TRUE
k__Bacteria; p__Proteobacteria; c__Gammaproteobacteria; o__Pasteurellales; f__Pasteurellaceae; g__Haemophilus; s__parainfluenzae	6	FALSE	FALSE	FALSE	FALSE
k__Bacteria; p__Verrucomicrobia; c__Opitutae; o__[Cerasicoccales]; f__[Cerasicoccaceae]; g__; s__	11	FALSE	FALSE	FALSE	TRUE
k__Bacteria; p__Elusimicrobia; c__Elusimicrobia; o__Elusimicrobiales; f__Elusimicrobiaceae; g__; s__	4	FALSE	FALSE	FALSE	FALSE
k__Bacteria; p__Spirochaetes; c__Spirochaetes; o__Spirochaetales; f__Spirochaetaceae; g__Treponema; s__	16	TRUE	TRUE	TRUE	TRUE
k__Bacteria; p__Proteobacteria; c__Gammaproteobacteria; o__Aeromonadales; f__Succinivibrionaceae; g__Succinivibrio; s__	15	FALSE	TRUE	TRUE	TRUE
k__Bacteria; p__Tenericutes; c__RF3; o__ML615J-28; f__; g__; s__	7	FALSE	FALSE	FALSE	FALSE
k__Bacteria; p__Firmicutes; c__Bacilli; o__Lactobacillales; f__Lactobacillaceae; g__Lactobacillus; s__ruminis	8	FALSE	FALSE	FALSE	FALSE
k__Bacteria; p__Firmicutes; c__Clostridia; o__Clostridiales; f__Ruminococcaceae; g__Faecalibacterium; s__prausnitzii	9	FALSE	FALSE	FALSE	FALSE
k__Bacteria; p__Cyanobacteria; c__4C0d-2; o__YS2; f__; g__; s__	13	FALSE	FALSE	TRUE	TRUE
k__Bacteria; p__Bacteroidetes; c__Bacteroidia; o__Bacteroidales; f__Prevotellaceae; g__Prevotella; s__copri	10	FALSE	FALSE	FALSE	FALSE
k__Bacteria; p__Lentisphaerae; c__[Lentisphaeria]; o__Victivallales; f__Victivallaceae; g__; s__	5	FALSE	FALSE	FALSE	FALSE
k__Bacteria; p__Verrucomicrobia; c__Verruco-5; o__WCHB1-41; f__RFP12; g__; s__	14	FALSE	TRUE	TRUE	TRUE

## Sheet: Table6
#OTU ID	XIK076	AMI03	AMI123	AMI163	AMI172	AMI27	AMI28	AMI31	AMI32	AMI37	AMI39	AMI41	AMI45	AMI51	AMI53	AMI58	AMI98	ATR187	BEL01	BEL02	BEL03	BEL04	BEL05	BEL06	BEL07	BEL08	BEL09	BEL10	BEL11	BEL12	BEL13	BEL15	BEL16	BEL17	BEL18	BEL22	BEL30	SUR007	SUR026	SUR036	SUR064	SUR069	SUR080	SUR089	SUR094	SUR106	SUR119	SUR140	SUR141
Membrane Transport	874687	1323838	1382526	1158467	652322	1485322	1060530	1522493	1023675	1401647	1106719	1192650	906038	781567	600379	712984	796930	506734	778470	896715	484878	1162922	1293035	977569	869230	1370507	1911452	926441	979392	268018	1130449	1206083	866756	1134660	1355630	1174418	1171617	1474972	1474186	933891	1133676	1379526	880078	468017	740144	1393442	1070769	484781	1679249
Carbohydrate Metabolism	731459	1064561	1100044	905449	492953	1161967	847571	1321287	784925	1132132	916437	950960	757656	660216	524584	568322	651095	402308	673316	716163	410182	955771	1015465	784322	756484	1109737	1651699	746619	837176	230317	878575	987405	695828	937231	1104412	921342	935204	1131166	1155197	770606	894060	1050446	718634	377021	614854	1081725	829639	405639	1333282
Amino Acid Metabolism	683315	973332	1016732	835089	456730	1085725	766242	1171120	703410	1045632	914311	888047	731759	642685	513570	527582	605401	379084	604786	665781	378091	870483	934072	741191	698897	1014401	1616170	673967	779232	221800	802243	915142	610280	877803	1013374	884251	864927	1085848	1056916	720760	867740	969352	671372	362191	590502	968492	828848	385429	1242413
Replication and Repair	662202	864372	924499	777959	425693	1016138	693523	1056516	632596	930630	815439	835544	676726	593125	492587	488816	583423	364766	561820	600452	339449	779600	887097	720009	640277	948077	1264994	639685	712171	220428	716213	833317	525405	793507	893125	810602	829153	996447	972708	694027	803696	871380	646571	352607	565794	878832	783266	381092	1130487
Translation	435843	558366	604882	512468	274113	669654	447556	673685	403021	602658	528677	544876	438568	389691	330458	316521	378257	237315	365035	390219	217774	494111	577153	472820	416821	609270	829082	415391	466195	144509	462216	533111	333590	517106	578649	525571	534430	654493	628753	453985	529966	563520	421621	229142	369133	571007	514785	247335	742830
Energy Metabolism	415218	592107	631433	510010	281568	668684	462190	712808	431582	623326	533894	543182	449719	389190	309375	320749	365814	234992	367659	403930	231448	532723	574147	438694	408627	635786	996633	413120	468647	138958	490235	571658	377016	527290	614907	528611	537640	655203	649069	450825	527228	574000	413985	221712	356400	598721	503750	223647	748892
Poorly Characterized	338324	473165	491950	404349	226602	535046	366339	574984	356891	501567	460410	443273	342337	307746	235038	254958	301742	189203	294372	323263	182067	427827	463818	374776	331051	510361	786787	333592	371737	105693	389626	448947	309260	422253	488306	426576	433213	521723	511820	349771	412186	472126	329256	173758	286547	470038	400658	199184	615883
Metabolism of Cofactors and Vitamins	308840	436432	464773	367937	206542	489125	334683	521172	306803	459901	397289	396128	333646	292931	237922	239265	282227	173445	265929	295077	167139	391575	423304	325165	307166	469229	695998	300212	350114	104623	358517	418605	273155	390059	452394	393624	397285	497422	475843	330185	396865	426773	309747	167726	266009	425065	392255	171637	547163
Nucleotide Metabolism	296378	387563	416069	350370	195233	461794	313788	470522	286879	415048	364148	376589	300749	266661	225026	221698	263822	162386	251468	270777	150443	349681	397883	324221	287844	430612	578809	291071	318037	101092	322420	377542	244358	360528	402921	360183	376202	452584	440808	323341	364492	391886	296711	153961	255543	400461	349279	170350	505986
Cellular Processes and Signaling	281423	408487	418641	339382	198470	447914	316960	500698	318694	432369	384227	376929	292084	263139	200479	214016	257976	158702	256089	282157	159437	374128	394100	298944	287568	445735	580356	280644	313840	89948	340349	393770	267814	352623	419516	366800	370512	444457	445368	297104	349932	396100	276801	150681	242672	406990	346636	154934	515325
Transcription	211106	302055	313147	257609	145227	343482	241796	363398	230147	323317	262635	288436	214164	190877	143879	164183	182115	114578	194820	206803	114417	268600	298885	214704	210977	322178	401390	212888	233290	66492	258656	284292	185545	258008	309082	273952	273458	333498	336954	218387	265025	304572	206834	109217	182797	316297	249798	117369	400856
Lipid Metabolism	203428	281953	306860	243018	132329	319259	225739	347082	207440	302915	288770	265533	220069	194286	147622	155642	173694	113901	179656	193682	111888	251285	273305	208112	205646	292624	527579	195839	229166	63164	234797	261595	176038	256067	292716	255970	249066	316799	309287	204040	248313	282386	190671	107696	171745	280121	242822	110814	373661
Genetic Information Processing	193718	257023	278610	225119	126178	298796	203466	314269	203818	275693	251313	251523	203266	177996	136425	145653	168957	109049	169776	183029	99559	230667	263566	209286	188054	279963	425075	186394	210588	61050	214636	246448	161996	230208	269601	243928	240856	287096	285001	198197	236411	256126	186400	103047	164792	268225	227093	114755	353516
Folding, Sorting and Degradation	176621	234346	251694	206905	112883	270605	182041	286042	171731	248078	231010	221676	186315	161394	130774	130810	157928	98696	148475	163720	91575	211273	232537	192697	172472	256250	388875	166552	190328	57691	191368	225828	144489	213092	241234	209901	218213	263211	256255	186149	212344	229983	171692	94643	148652	232394	209954	99225	302807
Metabolism	166172	234642	247832	198141	112698	267795	184206	290618	192649	249204	219932	229326	173829	153688	112497	126879	144280	92661	152178	166219	90358	215146	232127	174110	168443	257105	394767	165367	183895	49891	198908	224256	160790	208605	245909	209926	212862	246735	251977	172862	199322	232364	158491	85296	139281	243578	186656	92288	317331
Cell Motility	157034	235995	267378	224995	88890	246049	170938	250917	150938	249713	258088	222244	185175	150601	105826	118203	150305	85076	145269	123510	83135	159081	236155	226391	132191	198221	420035	145916	141869	33689	172572	172838	98701	173005	194094	205458	183561	247668	209746	121769	174047	230227	147458	71868	131373	210352	192310	89755	305311
Enzyme Families	154433	214227	226221	187528	106828	248013	171132	258595	160490	229351	191996	199778	160995	139629	113594	120606	137127	85712	132902	147680	81650	194755	214293	164053	152815	235933	324047	156912	169972	51691	177802	208630	138081	195033	222025	194500	203605	245752	242098	171627	195236	219308	159161	79697	135058	218833	186563	88633	273673
Glycan Biosynthesis and Metabolism	154920	181689	195047	158248	87999	211463	143329	242369	128970	192216	188005	172506	153140	131672	109011	105613	131095	82837	115996	126512	74053	178786	186782	167195	136685	219930	332270	133524	149691	46814	142766	184016	133329	185562	189109	160018	184470	199724	194121	153066	157268	186524	138359	76618	121712	169101	169518	81993	232460
Metabolism of Terpenoids and Polyketides	116444	155889	175265	138752	77885	181049	126765	194121	118592	164497	163416	151778	129928	111415	89427	89376	106323	65322	101090	110899	62341	141438	155938	124118	115892	174566	310102	115922	128650	39816	128018	152103	100193	143968	161967	143161	147615	179097	173775	128145	143786	152571	114360	63155	101480	159041	138338	65336	207346
Xenobiotics Biodegradation and Metabolism	114477	153606	172691	133338	76487	178433	128589	193992	128116	166381	181819	154213	126564	105472	82018	91641	98157	63266	104552	113606	65493	142654	157542	112610	118178	174046	387422	114320	130546	35095	135076	147931	105893	140984	162908	143134	137835	162345	176673	122451	133978	153434	105625	59308	98446	172798	120678	62547	214986
Signal Transduction	106744	163270	165917	140627	73667	174802	120845	185900	126215	167517	172951	148724	117961	102938	70991	82842	101226	61449	100121	105622	62737	134075	153176	124862	104908	156889	292337	100429	110518	27367	131948	139600	98575	134626	155892	138792	132166	163801	156247	101128	125181	155678	101318	54345	90817	154237	126226	57658	207656
Metabolism of Other Amino Acids	98742	143510	146234	119018	65817	157441	109423	175642	99770	147362	142081	125341	106725	92749	71775	77865	92767	55480	85006	94762	54940	124607	133501	108138	96982	152900	250850	98051	108491	30868	111742	132704	93532	128138	144135	123237	126194	156995	149149	106809	124753	140753	101226	52740	86353	137404	120501	55895	171975
Biosynthesis of Other Secondary Metabolites	61199	93116	92689	75908	40060	97606	70249	117180	59372	97571	78113	78710	66602	58146	44444	48089	53292	33506	55218	59541	34582	82333	84354	65609	61035	93095	152863	60484	69624	19498	72635	86121	62710	82182	93484	78810	79189	100369	95151	65519	77156	92351	62569	30933	53874	85910	74115	34141	111513
Cell Growth and Death	38831	51469	56788	47710	25143	60889	40924	62838	36184	55511	48041	48823	41863	36284	30515	29730	34235	21791	32576	34904	19885	45720	52383	45640	38256	55575	90526	38251	44785	13427	43232	49601	31384	48483	54307	48009	48990	60580	58272	41331	48514	52025	38718	20375	32571	51839	46200	23081	65820
Transport and Catabolism	18159	22486	23065	18843	10088	27490	17954	31800	14810	25438	25906	22093	18620	16342	11171	13365	12302	9572	14546	15199	9448	23180	21627	20717	16729	23956	44419	14768	18984	4913	18866	22360	17133	25855	24253	18526	20332	23920	23746	18464	18691	24831	15911	8167	15188	21317	19135	10078	29299
Environmental Adaptation	11988	18764	19609	16313	8271	20032	13588	20965	11999	19293	15784	16515	13293	12496	9043	9387	11611	6892	10930	11350	6997	15023	17358	15211	11653	17475	24404	12071	13331	3765	14674	15701	9026	15565	18068	16850	15409	21976	19268	12181	16519	17572	12483	6418	10655	16642	16840	6828	22120
Signaling Molecules and Interaction	10479	14852	14206	11428	7046	16850	11523	18854	11353	14983	13131	13511	10480	9379	7320	8135	9587	5771	9524	10172	6128	13730	13437	10517	10481	15729	24353	10683	11158	3427	10906	13367	10468	13950	14975	12030	13465	14734	14508	12528	12436	14171	11070	5217	9620	14579	10746	6138	18150
Nervous System	7436	11260	11249	9277	5028	12264	8316	13746	7762	12348	10039	10369	8141	7201	4952	5832	5976	3973	6727	7579	4358	10518	10317	8258	7263	11674	15444	7403	8776	2374	9203	10771	6824	10145	12077	10161	9645	12601	11892	8110	10019	11003	7428	3839	6642	10538	9328	4318	13675
Cardiovascular Diseases	63	0	0	77	0	94	13	0	0	2	59	0	0	31	0	0	2	29	92	0	0	0	0	30	0	0	1094	0	26	0	0	3	4	110	0	14	1	10	0	0	18	0	0	0	14	0	0	0	0
Cell Communication	0	0	0	0	0	0	0	0	0	0	0	0	0	0	0	0	0	0	0	0	0	0	0	0	0	0	2	0	0	0	0	0	0	0	0	0	0	0	0	0	0	0	0	0	0	0	0	0	0
[truncated: 65 more columns]

## Sheet: Table7
ANCOM - KEGG Level 2 Pathways	W	detected_0.9	detected_0.8	detected_0.7	detected_0.6
Glycan Biosynthesis and Metabolism	25	TRUE	TRUE	TRUE	TRUE
Transport and Catabolism	25	TRUE	TRUE	TRUE	TRUE
Transcription	24	TRUE	TRUE	TRUE	TRUE
Folding, Sorting and Degradation	24	TRUE	TRUE	TRUE	TRUE
Membrane Transport	22	FALSE	TRUE	TRUE	TRUE
Translation	22	FALSE	TRUE	TRUE	TRUE
Nucleotide Metabolism	22	FALSE	TRUE	TRUE	TRUE
Cell Growth and Death	22	FALSE	TRUE	TRUE	TRUE
Replication and Repair	21	FALSE	TRUE	TRUE	TRUE
Genetic Information Processing	20	FALSE	FALSE	TRUE	TRUE
Carbohydrate Metabolism	19	FALSE	FALSE	TRUE	TRUE
Amino Acid Metabolism	19	FALSE	FALSE	TRUE	TRUE
Cellular Processes and Signaling	19	FALSE	FALSE	TRUE	TRUE
Metabolism	19	FALSE	FALSE	TRUE	TRUE
Metabolism of Terpenoids and Polyketides	19	FALSE	FALSE	TRUE	TRUE
Metabolism of Other Amino Acids	19	FALSE	FALSE	TRUE	TRUE
Enzyme Families	18	FALSE	FALSE	FALSE	TRUE
Xenobiotics Biodegradation and Metabolism	18	FALSE	FALSE	FALSE	TRUE
Poorly Characterized	17	FALSE	FALSE	FALSE	TRUE
Metabolism of Cofactors and Vitamins	17	FALSE	FALSE	FALSE	TRUE
Energy Metabolism	16	FALSE	FALSE	FALSE	TRUE
Lipid Metabolism	16	FALSE	FALSE	FALSE	TRUE
Biosynthesis of Other Secondary Metabolites	15	FALSE	FALSE	FALSE	FALSE
Environmental Adaptation	14	FALSE	FALSE	FALSE	FALSE
Signal Transduction	13	FALSE	FALSE	FALSE	FALSE
Cell Motility	12	FALSE	FALSE	FALSE	FALSE
Signaling Molecules and Interaction	10	FALSE	FALSE	FALSE	FALSE
